# Supplementary material for: The Neurobehavioral Phenotype of School-Aged, Very Prematurely Born Children with No Serious Neurological Sequelae: A Quality of Life Predictor
Source: Children (Basel). 2021 Oct 20;8(11):943. doi: 10.3390/children8110943 (PMC8622308; doi:10.3390/children8110943)
Supplement: Supplementary file 1 [file children-08-00943-s001.zip]

Archive with 1 entries (1 files):
- children-1418492-supplementary-done.pdf
